# Supplementary material for: County-Level Factors and Mortality Among Pacific Islander Compared With Asian American Adults
Source: JAMA Netw Open. 2025 Jun 6;8(6):e2514248. doi: 10.1001/jamanetworkopen.2025.14248 (PMC12144625; doi:10.1001/jamanetworkopen.2025.14248)
Supplement: Supplement 2. — eTable 1. US Population Estimates and Total Deaths for non-Hispanic Asian American and non-Hispanic Pacific Islander Individuals Aged 20-84 Years From 2019-2020 eTable 2. All-Cause Mortality Rates, Rate Ratios, and 95% CIs for non-Hispanic Asian American and non-Hispanic Pacific Islander Individuals Overall and by Age Group eTable 3. All-Cause Mortality Rates, Rate Ratios, and 95% CIs for Asian Americans and Pacific Islanders by Age Group, Including Individuals of Hispanic/Latino or Unknown Ethnicity eTable 4. Cancer Mortality Rates, Rate Ratios, and 95% CIs for non-Hispanic Asian American and non-Hispanic Pacific Islander Individuals Overall and by Age Group eTable 5. Heart Disease Mortality Rates, Rate Ratios, and 95% CIs for non-Hispanic Asian American and non-Hispanic Pacific Islander Individuals Overall and by Age Group [file jamanetwopen-e2514248-s002.xlsx]

## Sheet: Table of Contents
Supplemental Online Content
Shing JZ, Mitra PR, Freedman ND, et al. County-level factors and mortality among Pacific Islander compared with Asian American adults. JAMA Netw Open. 2025;8(6):e2514259. doi:10.1001/jamanetworkopen.2025.14259
eTable 1. US Population Estimates and Total Deaths for Non-Hispanic Asian American and Non-Hispanic Pacific Islander Individuals Aged 20 to 84 From 2018 to 2020
eTable 2. All-Cause Mortality Rates, Rate Ratios, and 95% CIs for Non-Hispanic Asian American and Non-Hispanic Pacific Islander Individuals Overall and by Age Group
eTable 3. All-Cause Mortality Rates, Rate Ratios, and 95% CIs for Asian Americans and Pacific Islanders by Age Group, Including Individuals of Hispanic or Latino or Unknown Ethnicity
eTable 4. Cancer Mortality Rates, Rate Ratios, and 95% CIs for Non-Hispanic Asian American and Non-Hispanic Pacific Islander Individuals Overall and by Age Group
eTable 5. Heart Disease Mortality Rates, Rate Ratios, and 95% CIs for Non-Hispanic Asian American and Non-Hispanic Pacific Islander Individuals Overall and by Age Group
This supplemental material has been provided by the authors to give readers additional information about their work.

## Sheet: eTable 1
eTable 1. U.S. Population Estimates and Total Deaths for Non-Hispanic Asian American and Non-Hispanic Pacific Islander Individuals Aged 20 to 84 From 2018 to 2020
	Asian American		Pacific Islander
	Deaths	Population	Deaths	Population
	N (%)	N (%)	N (%)	N (%)
Overall	148,939 (100.0)	43,221,696 (100.0)	9,628 (100.0)	1,281,221 (100.0)
Female	63,338 (42.5)	22,921,028 (53.0)	4,116 (42.8)	637,102 (49.7)
Unemployed (%)
5.88 - 32.42	28,382 (44.8)	8,967,291 (39.1)	1,405 (34.1)	211,547 (33.2)
4.72 - 5.87	21,655 (34.2)	7,817,029 (34.1)	1,775 (43.1)	275,659 (43.3)
0.00 - 4.71	13,301 (21.0)	6,136,708 (26.8)	936 (22.7)	149,896 (23.5)
Bachelor's degree (%)
0.00 - 28.45	10,487 (16.6)	2,827,774 (12.3)	1,054 (25.6)	148,278 (23.3)
28.46 - 37.97	24,918 (39.3)	7,979,167 (34.8)	2,097 (50.9)	327,596 (51.4)
37.98 - 78.70	27,933 (44.1)	12,114,087 (52.9)	965 (23.4)	161,228 (25.3)
Median income (USD)
17,110 - 61,560	7,697 (12.2)	2,521,712 (11.0)	579 (14.1)	88,914 (14.0)
61,570 - 76,310	18,160 (28.7)	6,346,084 (27.7)	1,020 (24.8)	166,354 (26.1)
76,320 - 156,820	37,481 (59.2)	14,053,231 (61.3)	2,517 (61.2)	381,834 (59.9)
Population density (people)
<250,000	4,173 (6.6%)	1,396,175 (6.1%)	635 (15.4%)	112,028 (17.6%)
250,000 - 1 million	10,378 (16.4%)	3,207,941 (14.0%)	1,314 (31.9%)	200,590 (31.5%)
>1 million	48,787 (77.0%)	18,316,912 (79.9%)	2,167 (52.6%)	324,484 (50.9%)
Census Region
West	32,416 (51.2)	10,225,158 (44.6)	3,237 (51.2)	471,825 (74.1)
South	13,328 (21.0)	5,421,382 (23.7)	588 (14.3)	103,339 (16.2)
Midwest	6,420 (10.1)	2,691,581 (11.7)	219 (5.3)	36,701 (5.8)
Northeast	11,174 (17.6)	4,582.907 (20.0)	72 (1.7)	25,237 (4.0)
Age Group
20-54 years	9,006 (14.2)	15,775,612 (68.8)	1,045 (25.4)	454,026 (71.3)
55-64 years	9,866 (15.6)	3,446,362 (15.0)	935 (22.7)	96,683 (15.2)
65-74 years	17,691 (27.9)	2,502,005 (10.9)	1,168 (28.4)	60,503 (9.5)
75-84 years	26,775 (42.3)	1,197,049 (5.2)	968 (23.5)	25,890 (4.1)
Male	85,601 (57.5)	20,300,668 (47.0)	5,512 (57.2)	644,119 (50.3)
Unemployed (%)
5.88 - 32.42	39,054 (45.6)	7,793,835 (38.4)	1,958 (35.5)	210,580 (32.7)
4.72 - 5.87	29,173 (34.1)	6,902,032 (34.0)	2,337 (42.4)	278,395 (43.2)
0.00 - 4.71	17,374 (20.3)	5,604,801 (27.6)	1,217 (22.1)	155,144 (24.1)
Bachelor's degree (%)
0.00 - 28.45	12,604 (14.7)	2,351,922 (11.6)	1,350 (24.5)	152,982 (23.8)
28.46 - 37.97	33,977 (39.7)	6,956,139 (34.3)	2,860 (51.9)	331,650 (51.5)
37.98 - 78.70	39,020 (45.6)	10,992,607 (54.1)	1,302 (23.6)	159,487 (24.8)
Median income (USD)
17,110 - 61,560	9,373 (10.9)	2,229,303 (11.0)	648 (11.8)	92,472 (14.4)
61,570 - 76,310	25,140 (29.4)	5,607,145 (27.6)	1,439 (26.1)	169,055 (26.2)
76,320 - 156,820	51,088 (59.7)	12,464,219 (61.4)	3,425 (62.1)	382,592 (59.4)
Population density (people)
<250,000	4,529 (5.3%)	1,220,730 (6.0%)	858 (15.6%)	120,254 (18.7%)
250,000 - 1 million	13,224 (15.4%)	2,781,878 (13.7%)	1,826 (33.1%)	207,582 (32.2%)
>1 million	67,848 (79.3%)	16,298,060 (80.3%)	2,828 (51.3%)	316,283 (49.1%)
Census Region
West	43,019 (50.3)	8,871,522 (43.7)	4,549 (82.5)	480,288 (74.6)
South	17,413 (20.3)	4,802,516 (23.7)	657 (11.9)	102,014 (15.8)
Midwest	8,377 (9.8)	2,510,787 (12.4)	234 (4.2)	38,750 (6.0)
Northeast	16,792 (19.6)	4,115,843 (20.3)	72 (1.3)	23,067 (3.6)
Age Group
20-54 years	15,814 (18.5)	14,537,032 (71.6)	1,837 (33.3)	473,914 (73.6)
55-64 years	15,823 (18.5)	2,875,855 (14.2)	1,278 (23.2)	92,381 (14.3)
65-74 years	23,855 (27.9)	1,957,949 (9.6)	1,432 (26.0)	55,767 (8.7)
75-84 years	30,109 (35.2)	929,832 (4.6)	965 (17.5)	22,057 (3.4)
Mortality rates are over 2018-2020 and age-standardized to the 2000 United States standard population.
Population estimates represent the total person-time contribution during 2018-2020, estimated using mid-year population estimates.

## Sheet: eTable 2
eTable 2. All-Cause Mortality Rates, Rate Ratios, and 95% CIs for Non-Hispanic Asian American and Non-Hispanic Pacific Islander Individuals Overall and by Age Group
	Female
Age at death	Overall					20-54 years					55-64 years					65-74 years					75-84 years
Attribute	Asian American		Pacific Islander		Pacific Islander vs. Asian American	Asian American		Pacific Islander		Pacific Islander vs. Asian American	Asian American		Pacific Islander		Pacific Islander vs. Asian American	Asian American		Pacific Islander		Pacific Islander vs. Asian American	Asian American		Pacific Islander		Pacific Islander vs. Asian American
	No.	ASMR (95% CI)	No.	ASMR (95% CI)	MRR (95% CI)	No.	ASMR (95% CI)	No.	ASMR (95% CI)	MRR (95% CI)	No.	ASMR (95% CI)	No.	ASMR (95% CI)	MRR (95% CI)	No.	ASMR (95% CI)	No.	ASMR (95% CI)	MRR (95% CI)	No.	ASMR (95% CI)	No.	ASMR (95% CI)	MRR (95% CI)
Unemployed (%)
5.88 - 32.42	28,382	307.3 (303.7, 310.9)	1,405	712.5 (674.6, 752.0)	2.32 (2.19, 2.45)	3,887	66.4 (64.3, 68.5)	328	234.9 (210.1, 261.9)	3.54 (3.15, 3.96)	4,436	304.4 (295.5, 313.6)	331	968.9 (867.3, 1,079.1)	3.18 (2.84, 3.56)	8,107	776.6 (759.7, 793.7)	409	1,945.2 (1,759.8, 2,144.6)	2.50 (2.26, 2.77)	11,952	2,305.2 (2,264.0, 2,346.9)	337	3,718.8 (3,332.3, 4,137.8)	1.61 (1.44, 1.80)
4.72 - 5.87	21,655	281.3 (277.6, 285.2)	1,775	705.0 (671.7, 739.5)	2.51 (2.38, 2.63)	2,995	56.6 (54.6, 58.6)	463	251.9 (229.3, 276.0)	4.45 (4.03, 4.91)	3,388	279.7 (270.4, 289.4)	391	932.5 (842.3, 1,029.8)	3.33 (2.99, 3.70)	5,985	699.7 (682.0, 717.7)	494	1,860.0 (1,698.9, 2,032.2)	2.66 (2.42, 2.92)	9,287	2,172.1 (2,128.2, 2,216.8)	427	3,609.0 (3,274.7, 3,968.2)	1.66 (1.50, 1.83)
0.00 - 4.71	13,301	267.9 (263.2, 272.6)	936	784.3 (732.3, 838.7)	2.93 (2.73, 3.14)	2,124	49.0 (46.9, 51.1)	254	253.1 (222.6, 286.5)	5.17 (4.51, 5.89)	2,042	246.2 (235.6, 257.1)	213	1,003.6 (873.3, 1,147.9)	4.08 (3.52, 4.70)	3,599	664.4 (642.8, 686.6)	265	2,237.9 (1,973.2, 2,528.1)	3.37 (2.96, 3.82)	5,536	2,164.3 (2,107.6, 2,222.1)	204	4,133.5 (3,585.7, 4,741.3)	1.91 (1.65, 2.20)
P-trend					<0.001					<0.001					0.01					<0.001					0.08
Bachelor's degree (%)
0.00 - 28.45	10,487	359.1 (352.1, 366.2)	1,054	814.8 (764.2, 867.8)	2.27 (2.12, 2.42)	1,490	79.5 (75.5, 83.7)	260	261.0 (230.0, 294.9)	3.28 (2.86, 3.75)	1,661	355.9 (338.9, 373.5)	271	1,258.8 (1,113.3, 1,418.0)	3.54 (3.10, 4.02)	3,156	917.4 (885.6, 950.2)	312	2,277.6 (2,030.0, 2,547.1)	2.48 (2.20, 2.79)	4,180	2,657.6 (2,577.6, 2,739.4)	211	3,966.4 (3,449.0, 4,539.6)	1.49 (1.29, 1.71)
28.46 - 37.97	24,918	302.6 (298.8, 306.4)	2,097	695.2 (665.0, 726.4)	2.30 (2.19, 2.40)	3,490	66.5 (64.3, 68.7)	533	248.0 (227.3, 270.2)	3.73 (3.40, 4.09)	3,917	299.6 (290.2, 309.1)	457	905.2 (824.1, 992.2)	3.02 (2.74, 3.33)	6,986	752.6 (735.0, 770.5)	585	1,830.9 (1,684.8, 1,986.3)	2.43 (2.23, 2.65)	10,525	2,276.2 (2,232.9, 2,320.2)	522	3,595.4 (3,293.6, 3,917.6)	1.58 (1.44, 1.72)
37.98 - 78.70	27,933	259.9 (256.8, 263.0)	965	705.2 (659.5, 753.0)	2.71 (2.53, 2.90)	4,026	48.2 (46.7, 49.7)	252	230.4 (202.6, 260.8)	4.78 (4.19, 5.43)	4,288	248.7 (241.3, 256.3)	207	818.3 (710.6, 937.8)	3.29 (2.85, 3.78)	7,549	646.0 (631.5, 660.8)	271	1,966.8 (1,737.1, 2,218.3)	3.04 (2.68, 3.44)	12,070	2,072.0 (2,035.2, 2,109.3)	235	3,916.1 (3,431.4, 4,450.1)	1.89 (1.65, 2.15)
P-trend					0.004					<0.001					0.35					0.04					0.02
Median income (USD)
17,110 - 61,560	7,697	351.0 (343.0, 359.1)	579	780.2 (714.9, 849.7)	2.22 (2.03, 2.43)	1,199	72.2 (68.1, 76.4)	174	302.3 (258.4, 351.2)	4.19 (3.54, 4.92)	1,233	341.6 (322.7, 361.2)	153	1,248.5 (1,058.4, 1,462.9)	3.66 (3.07, 4.33)	2,311	916.2 (879.0, 954.6)	151	1,958.0 (1,655.8, 2,299.4)	2.14 (1.80, 2.52)	2,954	2,642.2 (2,547.7, 2,739.3)	101	3,458.6 (2,816.3, 4,203.9)	1.31 (1.06, 1.60)
61,570 - 76,310	18,160	314.0 (309.4, 318.7)	1,020	706.7 (662.1, 753.4)	2.25 (2.10, 2.40)	2,797	65.4 (63.0, 67.9)	235	209.0 (182.9, 237.6)	3.19 (2.78, 3.65)	2,899	301.5 (290.6, 312.7)	241	985.3 (864.7, 1,117.9)	3.27 (2.85, 3.73)	5,168	781.0 (759.7, 802.7)	315	2,035.3 (1,814.5, 2,275.4)	2.61 (2.32, 2.92)	7,296	2,420.0 (2,364.8, 2,476.2)	229	3,752.5 (3,282.0, 4,271.4)	1.55 (1.35, 1.77)
76,320 - 156,820	37,481	268.5 (265.8, 271.3)	2,517	718.0 (689.5, 747.4)	2.67 (2.56, 2.79)	5,010	52.5 (51.1, 54.0)	636	250.1 (230.9, 270.5)	4.76 (4.38, 5.18)	5,734	263.5 (256.7, 270.4)	541	892.0 (818.4, 970.5)	3.39 (3.09, 3.70)	10,212	668.9 (655.9, 682.0)	702	1,937.7 (1,796.2, 2,087.3)	2.90 (2.68, 3.13)	16,525	2,094.7 (2,062.8, 2,126.9)	638	3,795.0 (3,506.2, 4,101.2)	1.81 (1.67, 1.96)
P-trend					<0.001					0.003					0.55					0.001					0.001
Population density (people)
<250,000	4,173	330.1 (320.0, 340.5)	635	600.0 (553.1, 649.7)	1.82 (1.67, 1.98)	601	67.0 (61.7, 72.6)	152	211.2 (178.7, 247.9)	3.15 (2.62, 3.78)	625	303.6 (280.2, 328.4)	142	821.4 (691.6, 968.5)	2.71 (2.24, 3.25)	1,231	845.6 (798.7, 894.5)	182	1,592.8 (1,368.4, 1,843.5)	1.88 (1.60, 2.20)	1,716	2,553.9 (2,434.4, 2,677.6)	159	3,037.7 (2,583.9, 3,548.3)	1.19 (1.00, 1.40)
250,000 - 1 million	10,378	320.3 (314.1, 326.6)	1,314	713.4 (674.4, 754.0)	2.23 (2.10, 2.36)	1,417	66.6 (63.2, 70.2)	343	264.7 (237.2, 294.4)	3.97 (3.52, 4.47)	1,594	320.8 (305.2, 337.0)	282	940.2 (833.5, 1,056.6)	2.93 (2.57, 3.33)	3,007	822.1 (792.9, 852.2)	381	1,909.1 (1,721.5, 2,111.6)	2.32 (2.08, 2.59)	4,360	2,405.3 (2,334.4, 2,477.8)	308	3,509.9 (3,128.8, 3,924.6)	1.46 (1.30, 1.64)
>1 million	48,787	279.9 (277.4, 282.5)	2,167	781.9 (747.9, 817.1)	2.79 (2.67, 2.92)	6,988	56.2 (54.8, 57.5)	550	247.0 (226.7, 268.7)	4.40 (4.02, 4.80)	7,647	273.5 (267.4, 279.7)	511	1,020.1 (933.6, 1,112.5)	3.73 (3.40, 4.08)	13,453	697.2 (685.4, 709.1)	605	2,156.9 (1,986.8, 2,337.5)	3.09 (2.84, 3.36)	20,699	2,170.6 (2,141.1, 2,200.4)	501	4,252.4 (3,888.1, 4,641.7)	1.96 (1.79, 2.14)
P-trend					<0.001					<0.001					<0.001					<0.001					<0.001
	Male
Age at death	Overall					20-54 years					55-64 years					65-74 years					75-84 years
Attribute	Asian American		Pacific Islander		Pacific Islander vs. Asian American	Asian American		Pacific Islander		Pacific Islander vs. Asian American	Asian American		Pacific Islander		Pacific Islander vs. Asian American	Asian American		Pacific Islander		Pacific Islander vs. Asian American	Asian American		Pacific Islander		Pacific Islander vs. Asian American
	No.	ASMR (95% CI)	No.	ASMR (95% CI)	MRR (95% CI)	No.	ASMR (95% CI)	No.	ASMR (95% CI)	MRR (95% CI)	No.	ASMR (95% CI)	No.	ASMR (95% CI)	MRR (95% CI)	No.	ASMR (95% CI)	No.	ASMR (95% CI)	MRR (95% CI)	No.	ASMR (95% CI)	No.	ASMR (95% CI)	MRR (95% CI)
Unemployed (%)
5.88 - 32.42	39,054	523.1 (517.8, 528.4)	1,958	1,051.2 (1,002.9, 1,101.1)	2.01 (1.92, 2.11)	6,932	134.8 (131.6, 138.0)	636	444.1 (410.0, 480.2)	3.29 (3.03, 3.58)	7,305	606.9 (593.1, 621.1)	430	1,336.6 (1,213.1, 1,469.3)	2.20 (1.99, 2.43)	11,152	1,347.2 (1,322.2, 1,372.6)	530	2,683.8 (2,458.4, 2,924.2)	1.99 (1.82, 2.18)	13,665	3,471.9 (3,413.9, 3,530.6)	362	4,853.9 (4,365.7, 5,381.8)	1.40 (1.26, 1.55)
4.72 - 5.87	29,173	461.7 (456.4, 467.1)	2,337	951.7 (912.1, 992.5)	2.06 (1.97, 2.15)	5,210	109.5 (106.5, 112.5)	757	396.5 (368.5, 426.0)	3.62 (3.35, 3.91)	5,324	526.7 (512.7, 541.1)	544	1,335.5 (1,225.6, 1,452.7)	2.54 (2.32, 2.77)	8,084	1,201.3 (1,175.2, 1,227.9)	632	2,629.7 (2,427.9, 2,843.7)	2.19 (2.01, 2.37)	10,555	3,170.0 (3,109.8, 3,231.1)	404	3,918.3 (3,544.6, 4,320.8)	1.24 (1.12, 1.37)
0.00 - 4.71	17,374	414.8 (408.5, 421.2)	1,217	1,023.5 (961.9, 1,087.7)	2.47 (2.31, 2.63)	3,672	91.1 (88.2, 94.1)	444	404.4 (367.0, 444.6)	4.44 (4.00, 4.91)	3,194	461.2 (445.4, 477.5)	304	1,529.6 (1,362.5, 1,711.6)	3.32 (2.94, 3.73)	4,619	1,098.7 (1,067.1, 1,131.0)	270	2,387.0 (2,108.5, 2,691.9)	2.17 (1.91, 2.46)	5,889	2,922.9 (2,848.7, 2,998.5)	199	4,926.4 (4,263.6, 5,662.8)	1.69 (1.46, 1.94)
P-trend					<0.001					<0.001					<0.001					0.13					0.19
Bachelor's degree (%)
0.00 - 28.45	12,604	570.2 (560.1, 580.4)	1,350	1,065.1 (1,005.7, 1,126.9)	1.87 (1.76, 1.98)	2,674	169.4 (163.0, 175.9)	470	436.4 (397.3, 478.2)	2.58 (2.33, 2.85)	2,497	700.6 (673.3, 728.7)	327	1,579.5 (1,412.9, 1,760.4)	2.25 (2.00, 2.53)	3,548	1,457.3 (1,409.5, 1,506.3)	339	2,735.1 (2,450.3, 3,043.8)	1.88 (1.67, 2.10)	3,885	3,475.0 (3,366.5, 3,586.2)	214	4,608.4 (4,010.4, 5,270.7)	1.33 (1.15, 1.52)
28.46 - 37.97	33,977	511.0 (505.5, 516.6)	2,860	963.9 (927.6, 1,001.3)	1.89 (1.81, 1.96)	6,006	129.8 (126.6, 133.2)	944	419.8 (393.2, 447.7)	3.23 (3.01, 3.47)	6,355	589.2 (574.8, 603.9)	658	1,347.4 (1,246.4, 1,454.4)	2.29 (2.11, 2.48)	9,769	1,333.1 (1,306.7, 1,359.9)	762	2,516.7 (2,340.2, 2,703.0)	1.89 (1.75, 2.03)	11,847	3,394.0 (3,333.2, 3,455.7)	496	3,992.9 (3,648.1, 4,361.5)	1.18 (1.07, 1.29)
37.98 - 78.70	39,020	428.7 (424.4, 433.1)	1,302	1,025.4 (966.8, 1,086.5)	2.39 (2.25, 2.54)	7,134	92.4 (90.3, 94.6)	423	383.0 (347.0, 421.7)	4.15 (3.74, 4.58)	6,971	473.5 (462.5, 484.8)	293	1,258.4 (1,118.4, 1,411.1)	2.66 (2.36, 2.99)	10,538	1,115.2 (1,093.9, 1,136.8)	331	2,655.1 (2,374.4, 2,959.7)	2.38 (2.13, 2.66)	14,377	3,076.8 (3,026.7, 3,127.5)	255	5,328.5 (4,693.8, 6,025.0)	1.73 (1.52, 1.96)
P-trend					<0.001					<0.001					0.04					0.001					0.003
Median income (USD)
17,110 - 61,560	9,373	531.2 (520.1, 542.4)	648	871.2 (801.4, 945.4)	1.64 (1.50, 1.78)	2,261	151.8 (145.5, 158.3)	248	383.3 (335.9, 435.4)	2.53 (2.20, 2.89)	1,862	654.3 (624.9, 684.8)	159	1,410.1 (1,199.4, 1,647.1)	2.16 (1.82, 2.54)	2,491	1,369.1 (1,315.5, 1,424.2)	163	2,360.1 (2,009.9, 2,753.8)	1.72 (1.46, 2.02)	2,759	3,283.7 (3,162.2, 3,408.6)	78	3,064.9 (2,422.4, 3,825.6)	0.93 (0.74, 1.17)
61,570 - 76,310	25,140	513.9 (507.4, 520.5)	1,439	1,028.6 (972.7, 1,086.8)	2.00 (1.89, 2.12)	5,007	130.9 (127.3, 134.6)	493	416.9 (380.6, 455.7)	3.18 (2.89, 3.50)	4,847	603.0 (586.1, 620.2)	311	1,291.9 (1,152.2, 1,443.9)	2.14 (1.90, 2.40)	7,086	1,339.2 (1,308.0, 1,370.9)	375	2,625.9 (2,364.8, 2,907.8)	1.96 (1.76, 2.18)	8,200	3,391.6 (3,318.6, 3,465.9)	260	4,978.4 (4,386.8, 5,627.8)	1.47 (1.29, 1.66)
76,320 - 156,820	51,088	449.8 (445.9, 453.8)	3,425	1,012.9 (977.9, 1,048.8)	2.25 (2.17, 2.33)	8,546	99.4 (97.3, 101.5)	1,096	420.0 (395.3, 445.9)	4.23 (3.96, 4.50)	9,114	500.9 (490.7, 511.3)	808	1,405.8 (1,310.5, 1,506.2)	2.81 (2.61, 3.02)	14,278	1,179.8 (1,160.4, 1,199.4)	894	2,634.9 (2,464.1, 2,814.4)	2.23 (2.08, 2.39)	19,150	3,178.8 (3,133.9, 3,224.1)	627	4,463.9 (4,120.8, 4,828.0)	1.40 (1.29, 1.52)
P-trend					<0.001					<0.001					<0.001					<0.001					0.02
Population density (people)
<250,000	4,529	473.1 (459.0, 487.5)	858	792.8 (738.8, 849.7)	1.68 (1.55, 1.81)	1,006	129.2 (121.2, 137.7)	284	353.1 (312.6, 397.4)	2.73 (2.38, 3.13)	918	600.6 (562.3, 640.8)	205	1,171.2 (1,016.1, 1,343.3)	1.95 (1.67, 2.27)	1,229	1,212.6 (1,145.4, 1,282.8)	226	2,043.4 (1,783.9, 2,330.1)	1.69 (1.45, 1.95)	1,376	2,967.1 (2,812.3, 3,128.1)	143	3,112.7 (2,622.3, 3,668.5)	1.05 (0.88, 1.25)
250,000 - 1 million	13,224	524.1 (515.0, 533.2)	1,826	984.0 (938.1, 1,031.5)	1.88 (1.78, 1.97)	2,603	140.0 (134.6, 145.5)	618	432.2 (398.4, 468.0)	3.09 (2.82, 3.37)	2,467	619.2 (594.9, 644.1)	418	1,426.4 (1,292.9, 1,569.9)	2.30 (2.07, 2.56)	3,736	1,378.1 (1,334.1, 1,423.2)	496	2,753.3 (2,515.3, 3,007.8)	2.00 (1.81, 2.20)	4,418	3,359.9 (3,261.5, 3,460.5)	294	3,664.1 (3,257.0, 4,108.1)	1.09 (0.97, 1.23)
>1 million	67,848	467.4 (463.8, 471.0)	2,828	1,109.7 (1,066.1, 1,154.6)	2.37 (2.28, 2.47)	12,205	108.4 (106.5, 110.4)	935	425.0 (398.0, 453.4)	3.92 (3.66, 4.19)	12,438	527.9 (518.6, 537.2)	655	1,422.8 (1,315.9, 1,536.1)	2.70 (2.49, 2.92)	18,890	1,219.6 (1,202.1, 1,237.2)	710	2,722.9 (2,525.0, 2,932.2)	2.23 (2.07, 2.41)	24,315	3,241.3 (3,200.7, 3,282.3)	528	5,751.4 (5,268.7, 6,266.4)	1.77 (1.62, 1.94)
P-trend					<0.001					<0.001					<0.001					<0.001					<0.001
Mortality rates are over 2018-2020 and age-standardized to the 2000 United States standard population.
ASMR = Age-standardized mortality rate; CI = confidence interval; MRR = mortality rate ratio.

## Sheet: eTable 3
eTable 3. All-Cause Mortality Rates, Rate Ratios, and 95% CIs for Asian Americans and Pacific Islanders by Age Group, Including individuals of Hispanic or Latino or Unknown Ethnicity
	Female, Age-standardized mortality rate, per 100,000 person-years
Age at death	Overall					20-54 years					55-64 years					65-74 years					75-84 years
Attribute	Asian American		Pacific Islander		Pacific Islander vs. Asian American	Asian American		Pacific Islander		Pacific Islander vs. Asian American	Asian American		Pacific Islander		Pacific Islander vs. Asian American	Asian American		Pacific Islander		Pacific Islander vs. Asian American	Asian American		Pacific Islander		Pacific Islander vs. Asian American
	No.	ASMR (95% CI)	No.	ASMR (95% CI)	MRR (95% CI)	No.	ASMR (95% CI)	No.	ASMR (95% CI)	MRR (95% CI)	No.	ASMR (95% CI)	No.	ASMR (95% CI)	MRR (95% CI)	No.	ASMR (95% CI)	No.	ASMR (95% CI)	MRR (95% CI)	No.	ASMR (95% CI)	No.	ASMR (95% CI)	MRR (95% CI)
Unemployed (%)
5.88 - 32.42	28,794	304.8 (301.2, 308.4)	1,497	561.4 (532.3, 591.7)	1.84 (1.74, 1.94)	3,951	65.2 (63.2, 67.3)	354	167.9 (150.7, 186.4)	2.58 (2.30, 2.87)	4,517	302.0 (293.2, 311.0)	347	743.3 (667.2, 825.8)	2.46 (2.20, 2.75)	8,227	772.9 (756.2, 789.8)	440	1,626.9 (1,477.1, 1,787.8)	2.11 (1.91, 2.32)	12,099	2,289.9 (2,249.3, 2,331.1)	356	3,022.6 (2,716.8, 3,353.5)	1.32 (1.18, 1.47)
4.72 - 5.87	21,994	281.6 (277.9, 285.4)	1,881	646.7 (617.0, 677.6)	2.30 (2.19, 2.41)	3,059	56.4 (54.5, 58.5)	500	220.3 (201.3, 240.6)	3.90 (3.54, 4.29)	3,440	278.9 (269.7, 288.4)	420	862.5 (781.9, 949.1)	3.09 (2.79, 3.42)	6,085	702.1 (684.5, 720.1)	515	1,737.6 (1,590.0, 1,895.2)	2.47 (2.26, 2.71)	9,410	2,175.8 (2,132.0, 2,220.2)	446	3,370.8 (3,065.2, 3,698.7)	1.55 (1.41, 1.70)
0.00 - 4.71	13,458	267.9 (263.3, 272.5)	1,013	722.2 (675.9, 770.6)	2.70 (2.52, 2.88)	2,160	49.0 (46.9, 51.1)	280	220.4 (195.0, 248.0)	4.50 (3.95, 5.10)	2,066	245.7 (235.2, 256.6)	230	934.0 (817.2, 1,062.8)	3.80 (3.30, 4.36)	3,645	665.5 (644.0, 687.6)	282	2,092.1 (1,852.0, 2,354.5)	3.14 (2.77, 3.55)	5,587	2,163.6 (2,107.2, 2,221.0)	221	3,882.7 (3,387.6, 4,429.8)	1.79 (1.56, 2.05)
Bachelor's degree (%)
0.00 - 28.45	10,747	355.1 (348.3, 362.0)	1,148	681.8 (641.0, 724.5)	1.92 (1.80, 2.05)	1,533	77.3 (73.5, 81.3)	285	198.1 (175.6, 222.6)	2.56 (2.25, 2.91)	1,707	351.2 (334.7, 368.3)	294	1,043.5 (927.7, 1,169.9)	2.97 (2.62, 3.37)	3,245	916.0 (884.6, 948.3)	334	1,962.0 (1,755.4, 2,186.2)	2.14 (1.91, 2.40)	4,262	2,631.6 (2,553.2, 2,711.8)	235	3,481.8 (3,050.8, 3,956.7)	1.32 (1.16, 1.51)
28.46 - 37.97	25,308	301.7 (297.9, 305.5)	2,206	625.2 (598.6, 652.6)	2.07 (1.98, 2.17)	3,552	65.7 (63.5, 67.9)	571	211.0 (193.9, 229.1)	3.21 (2.93, 3.51)	3,987	298.4 (289.2, 307.9)	485	814.9 (744.0, 890.8)	2.73 (2.48, 3.00)	7,110	753.8 (736.3, 771.6)	613	1,690.0 (1,558.1, 1,830.1)	2.24 (2.06, 2.44)	10,659	2,271.1 (2,228.2, 2,314.7)	537	3,301.8 (3,028.4, 3,593.3)	1.45 (1.33, 1.59)
37.98 - 78.70	28,191	259.4 (256.3, 262.5)	1,037	588.3 (551.5, 626.8)	2.27 (2.12, 2.42)	4,085	48.1 (46.6, 49.6)	278	184.2 (163.1, 207.3)	3.83 (3.38, 4.33)	4,329	247.6 (240.3, 255.1)	218	675.5 (588.8, 771.3)	2.73 (2.37, 3.13)	7,602	643.7 (629.2, 658.4)	290	1,719.9 (1,525.3, 1,932.2)	2.67 (2.36, 3.01)	12,175	2,069.9 (2,033.3, 2,107.0)	251	3,253.3 (2,863.1, 3,681.8)	1.57 (1.38, 1.78)
Median income (USD)
17,110 - 61,560	7,933	351.1 (343.2, 359.1)	664	611.6 (563.6, 662.4)	1.74 (1.60, 1.89)	1,241	71.8 (67.9, 76.0)	197	211.9 (182.9, 243.9)	2.95 (2.52, 3.43)	1,286	345.0 (326.4, 364.5)	177	1,009.1 (865.9, 1,169.3)	2.92 (2.49, 3.43)	2,380	920.0 (883.1, 957.9)	173	1,641.8 (1,404.5, 1,907.8)	1.78 (1.52, 2.09)	3,026	2,635.7 (2,542.6, 2,731.4)	117	2,774.0 (2,293.9, 3,324.8)	1.05 (0.87, 1.27)
61,570 - 76,310	18,440	312.9 (308.3, 317.5)	1,119	608.6 (571.6, 647.3)	1.95 (1.82, 2.07)	2,840	64.5 (62.2, 67.0)	271	170.0 (150.3, 191.6)	2.63 (2.32, 2.99)	2,939	298.9 (288.2, 309.9)	260	811.8 (716.1, 916.8)	2.72 (2.38, 3.08)	5,265	782.3 (761.2, 803.8)	337	1,794.9 (1,606.1, 1,999.6)	2.29 (2.05, 2.57)	7,396	2,415.0 (2,360.2, 2,470.7)	251	3,351.5 (2,949.7, 3,792.8)	1.39 (1.22, 1.57)
76,320 - 156,820	37,873	267.4 (264.7, 270.2)	2,608	641.6 (616.5, 667.4)	2.40 (2.30, 2.50)	5,089	52.2 (50.7, 53.6)	666	212.2 (196.3, 229.1)	4.07 (3.75, 4.41)	5,798	261.8 (255.1, 268.6)	560	794.9 (730.4, 863.5)	3.04 (2.78, 3.31)	10,312	666.7 (653.8, 679.7)	727	1,780.2 (1,652.4, 1,915.3)	2.67 (2.47, 2.88)	16,674	2,088.4 (2,056.8, 2,120.4)	655	3,449.6 (3,190.5, 3,724.2)	1.65 (1.53, 1.79)
Population density (people)
<250,000	4,303	331.0 (321.0, 341.3)	697	561.7 (519.7, 606.1)	1.70 (1.56, 1.84)	626	67.0 (61.8, 72.5)	174	187.5 (160.4, 217.7)	2.80 (2.35, 3.32)	647	304.3 (281.2, 328.7)	156	776.0 (658.8, 908.0)	2.55 (2.13, 3.04)	1,270	850.5 (804.1, 898.9)	196	1,513.6 (1,307.8, 1,742.5)	1.78 (1.52, 2.07)	1,760	2,559.6 (2,441.4, 2,682.1)	171	2,912.1 (2,492.0, 3,382.8)	1.14 (0.97, 1.33)
250,000 - 1 million	10,585	318.8 (312.6, 325.0)	1,392	662.1 (626.8, 698.8)	2.08 (1.96, 2.20)	1,452	65.8 (62.4, 69.2)	366	231.3 (208.1, 256.4)	3.52 (3.13, 3.95)	1,634	319.2 (303.9, 335.2)	303	876.4 (780.4, 980.9)	2.75 (2.42, 3.11)	3,079	823.9 (795.0, 853.6)	402	1,830.6 (1,655.3, 2,019.5)	2.22 (2.00, 2.47)	4,420	2,392.0 (2,322.0, 2,463.6)	321	3,323.2 (2,969.5, 3,707.4)	1.39 (1.24, 1.56)
>1 million	49,358	279.0 (276.5, 281.5)	2,302	634.9 (607.9, 662.7)	2.28 (2.18, 2.38)	7,092	55.7 (54.4, 57.0)	594	188.6 (173.7, 204.5)	3.39 (3.11, 3.69)	7,742	272.0 (266.0, 278.2)	538	822.7 (754.7, 895.3)	3.02 (2.77, 3.30)	13,608	695.8 (684.1, 707.7)	639	1,813.0 (1,673.6, 1,960.9)	2.61 (2.40, 2.82)	20,916	2,165.7 (2,136.4, 2,195.3)	531	3,505.8 (3,213.9, 3,817.0)	1.62 (1.48, 1.76)
	Male, Age-standardized mortality rate, per 100,000 person-years
Age at death	Overall					20-54 years					55-64 years					65-74 years					75-84 years
Attribute	Asian American		Pacific Islander		Pacific Islander vs. Asian American	Asian American		Pacific Islander		Pacific Islander vs. Asian American	Asian American		Pacific Islander		Pacific Islander vs. Asian American	Asian American		Pacific Islander		Pacific Islander vs. Asian American	Asian American		Pacific Islander		Pacific Islander vs. Asian American
	No.	ASMR (95% CI)	No.	ASMR (95% CI)	MRR (95% CI)	No.	ASMR (95% CI)	No.	ASMR (95% CI)	MRR (95% CI)	No.	ASMR (95% CI)	No.	ASMR (95% CI)	MRR (95% CI)	No.	ASMR (95% CI)	No.	ASMR (95% CI)	MRR (95% CI)	No.	ASMR (95% CI)	No.	ASMR (95% CI)	MRR (95% CI)
Unemployed (%)
5.88 - 32.42	39,697	519.3 (514.1, 524.5)	2,173	866.4 (827.9, 906.1)	1.67 (1.59, 1.75)	7,084	132.4 (129.3, 135.5)	739	334.1 (310.2, 359.3)	2.52 (2.34, 2.73)	7,456	602.1 (588.4, 615.9)	468	1,074.2 (979.0, 1,176.1)	1.78 (1.62, 1.96)	11,320	1,340.4 (1,315.7, 1,365.4)	571	2,292.5 (2,106.8, 2,490.2)	1.71 (1.57, 1.86)	13,837	3,459.4 (3,402.0, 3,517.6)	395	4,291.1 (3,877.6, 4,736.7)	1.24 (1.12, 1.37)
4.72 - 5.87	29,679	462.3 (457.0, 467.7)	2,521	882.3 (846.6, 919.0)	1.91 (1.83, 1.99)	5,339	109.3 (106.4, 112.3)	828	344.1 (320.9, 368.6)	3.15 (2.92, 3.39)	5,450	528.9 (514.9, 543.1)	588	1,238.7 (1,140.6, 1,343.0)	2.34 (2.15, 2.55)	8,224	1,205.4 (1,179.4, 1,231.8)	674	2,511.9 (2,324.9, 2,709.8)	2.08 (1.92, 2.26)	10,666	3,170.5 (3,110.6, 3,231.2)	431	3,783.3 (3,433.8, 4,158.8)	1.19 (1.08, 1.31)
0.00 - 4.71	17,604	414.7 (408.4, 421.1)	1,356	947.3 (892.2, 1,004.7)	2.28 (2.15, 2.43)	3,752	91.3 (88.4, 94.3)	517	356.2 (325.5, 388.9)	3.90 (3.54, 4.28)	3,233	459.8 (444.1, 475.9)	326	1,363.6 (1,219.5, 1,519.9)	2.97 (2.64, 3.32)	4,676	1,100.1 (1,068.6, 1,132.3)	298	2,300.1 (2,044.2, 2,579.1)	2.09 (1.85, 2.35)	5,943	2,920.2 (2,846.5, 2,995.5)	215	4,729.3 (4,116.9, 5,407.0)	1.62 (1.41, 1.86)
Bachelor's degree (%)
0.00 - 28.45	12,920	559.8 (550.0, 569.8)	1,531	906.9 (858.5, 957.3)	1.62 (1.53, 1.71)	2,761	163.1 (157.0, 169.3)	557	345.5 (316.9, 375.8)	2.12 (1.93, 2.32)	2,562	684.1 (657.8, 711.1)	358	1,299.9 (1,168.7, 1,441.8)	1.90 (1.70, 2.12)	3,640	1,442.1 (1,395.4, 1,490.0)	373	2,401.6 (2,162.6, 2,659.7)	1.67 (1.49, 1.85)	3,957	3,437.8 (3,331.4, 3,546.7)	243	4,195.7 (3,684.3, 4,758.4)	1.22 (1.07, 1.39)
28.46 - 37.97	34,578	509.8 (504.3, 515.3)	3,074	885.1 (852.6, 918.5)	1.74 (1.67, 1.80)	6,149	128.6 (125.3, 131.8)	1,030	359.3 (337.4, 382.1)	2.79 (2.61, 2.99)	6,511	589.7 (575.4, 604.2)	706	1,227.2 (1,138.3, 1,321.2)	2.08 (1.92, 2.25)	9,924	1,331.7 (1,305.5, 1,358.2)	813	2,393.0 (2,230.4, 2,564.4)	1.80 (1.67, 1.93)	11,994	3,390.9 (3,330.5, 3,452.2)	525	3,856.3 (3,532.4, 4,201.8)	1.14 (1.04, 1.24)
37.98 - 78.70	39,482	428.8 (424.4, 433.1)	1,445	883.1 (834.2, 933.9)	2.06 (1.94, 2.18)	7,265	92.4 (90.3, 94.6)	497	313.8 (286.5, 343.0)	3.40 (3.09, 3.72)	7,066	473.0 (462.1, 484.2)	318	1,061.9 (948.4, 1,185.3)	2.24 (2.00, 2.51)	10,656	1,116.6 (1,095.4, 1,138.1)	357	2,343.1 (2,104.3, 2,601.5)	2.10 (1.88, 2.33)	14,495	3,076.3 (3,026.4, 3,126.8)	273	4,726.2 (4,181.6, 5,321.9)	1.54 (1.36, 1.73)
Median income (USD)
17,110 - 61,560	9,669	528.9 (518.1, 539.9)	840	761.2 (706.4, 818.8)	1.44 (1.33, 1.55)	2,346	150.2 (144.1, 156.5)	343	319.3 (285.5, 355.8)	2.13 (1.89, 2.39)	1,933	653.7 (624.8, 683.5)	190	1,138.8 (982.6, 1,312.8)	1.74 (1.49, 2.02)	2,569	1,364.5 (1,312.0, 1,418.7)	198	2,072.0 (1,791.6, 2,383.8)	1.52 (1.31, 1.76)	2,821	3,274.5 (3,154.6, 3,397.6)	109	3,018.3 (2,478.3, 3,640.9)	0.92 (0.75, 1.12)
61,570 - 76,310	25,548	511.8 (505.4, 518.3)	1,592	875.1 (829.1, 922.9)	1.71 (1.62, 1.81)	5,119	129.6 (126.0, 133.2)	565	328.4 (301.6, 357.0)	2.53 (2.32, 2.77)	4,937	599.6 (583.0, 616.6)	339	1,081.3 (969.2, 1,202.8)	1.80 (1.61, 2.01)	7,181	1,334.4 (1,303.5, 1,365.8)	409	2,343.4 (2,120.0, 2,583.8)	1.76 (1.58, 1.94)	8,311	3,387.0 (3,314.6, 3,460.7)	279	4,401.4 (3,897.1, 4,953.1)	1.30 (1.15, 1.47)
76,320 - 156,820	51,763	449.1 (445.1, 453.0)	3,618	926.8 (895.3, 959.2)	2.06 (1.99, 2.14)	8,710	98.9 (96.8, 101.0)	1,176	358.4 (338.0, 379.7)	3.62 (3.41, 3.85)	9,269	500.0 (489.8, 510.3)	853	1,273.4 (1,189.3, 1,361.8)	2.55 (2.37, 2.73)	14,470	1,180.6 (1,161.3, 1,200.1)	936	2,481.2 (2,323.8, 2,646.4)	2.10 (1.96, 2.25)	19,314	3,173.6 (3,129.0, 3,218.7)	653	4,296.0 (3,972.2, 4,639.1)	1.35 (1.25, 1.46)
Population density (people)
<250,000	4,721	474.9 (461.0, 489.0)	989	756.2 (707.7, 807.1)	1.59 (1.48, 1.71)	1,063	129.6 (121.7, 137.8)	347	317.2 (284.1, 353.0)	2.45 (2.16, 2.77)	953	597.3 (560.0, 636.6)	227	1,087.7 (950.7, 1,238.9)	1.82 (1.57, 2.11)	1,283	1,224.5 (1,158.1, 1,293.8)	251	2,012.1 (1,769.1, 2,279.1)	1.64 (1.43, 1.88)	1,422	2,978.7 (2,825.8, 3,137.7)	164	3,152.3 (2,687.8, 3,674.2)	1.06 (0.89, 1.25)
250,000 - 1 million	13,525	520.9 (512.0, 529.9)	1,985	927.0 (885.1, 970.3)	1.78 (1.69, 1.87)	2,689	138.5 (133.2, 143.8)	679	380.9 (352.4, 411.0)	2.75 (2.52, 3.00)	2,544	617.9 (594.0, 642.4)	453	1,342.7 (1,221.9, 1,472.2)	2.17 (1.96, 2.40)	3,823	1,375.4 (1,332.0, 1,419.9)	535	2,663.4 (2,441.3, 2,900.2)	1.94 (1.76, 2.12)	4,469	3,334.2 (3,237.1, 3,433.4)	318	3,644.3 (3,254.6, 4,067.9)	1.09 (0.97, 1.23)
>1 million	68,734	466.3 (462.8, 469.9)	3,076	927.1 (891.4, 963.7)	1.99 (1.91, 2.07)	12,423	107.6 (105.7, 109.5)	1,058	332.1 (312.2, 352.9)	3.09 (2.89, 3.29)	12,642	526.4 (517.3, 535.7)	702	1,162.3 (1,077.9, 1,251.6)	2.21 (2.04, 2.38)	19,114	1,217.9 (1,200.6, 1,235.4)	757	2,350.9 (2,185.2, 2,525.8)	1.93 (1.79, 2.08)	24,555	3,238.9 (3,198.5, 3,279.7)	559	5,000.5 (4,592.7, 5,434.8)	1.54 (1.42, 1.68)
Mortality rates are over 2018-2020 and age-standardized to the 2000 United States standard population.
ASMR = Age-standardized mortality rate; CI = confidence interval; MRR = mortality rate ratio.
Overall, approximately Asian American (nfemale=23,496,735; nmale=20,860,062) and Pacific Islander (nfemale=833,022; nmale=859,725) resided in the U.S., regardless of Hispanic/Latino ethnicity. By age, population estimates are as follows: Asian American (nfemale=16,223,295; nmale=14,987,409) and Pacific Islander (nfemale=611,198; nmale=653,934) individuals aged 20-54 years; Asian American (nfemale…

## Sheet: eTable 4
eTable 4. Cancer Mortality Rates, Rate Ratios, and 95% CIs for Non-Hispanic Asian American and Non-Hispanic Pacific Islander Individuals Overall and by Age Group
	Female
Age at death	Overall					20-54 years					55-64 years					65-74 years					75-84 years
Attribute	Asian American		Pacific Islander		Pacific Islander vs. Asian American	Asian American		Pacific Islander		Pacific Islander vs. Asian American	Asian American		Pacific Islander		Pacific Islander vs. Asian American	Asian American		Pacific Islander		Pacific Islander vs. Asian American	Asian American		Pacific Islander		Pacific Islander vs. Asian American
	No.	ASMR (95% CI)	No.	ASMR (95% CI)	MRR (95% CI)	No.	ASMR (95% CI)	No.	ASMR (95% CI)	MRR (95% CI)	No.	ASMR (95% CI)	No.	ASMR (95% CI)	MRR (95% CI)	No.	ASMR (95% CI)	No.	ASMR (95% CI)	MRR (95% CI)	No.	ASMR (95% CI)	No.	ASMR (95% CI)	MRR (95% CI)
Unemployed (%)
5.88 - 32.42	9,357	97.9 (95.9, 100.0)	387	189.1 (170.2, 209.5)	1.93 (1.73, 2.14)	1,616	27.8 (26.5, 29.2)	84	61.6 (49.1, 76.3)	2.22 (1.76, 2.76)	2,115	145.6 (139.5, 152.0)	104	303.9 (248.3, 368.3)	2.09 (1.70, 2.54)	2,948	280.3 (270.3, 290.7)	130	613.5 (511.8, 729.4)	2.19 (1.82, 2.61)	2,678	517.7 (498.3, 537.7)	69	760.7 (591.9, 962.7)	1.47 (1.14, 1.87)
4.72 - 5.87	7,482	93.4 (91.2, 95.6)	459	177.3 (161.1, 194.7)	1.90 (1.72, 2.09)	1,256	23.7 (22.4, 25.1)	126	69.9 (58.2, 83.2)	2.95 (2.43, 3.54)	1,708	141.5 (134.9, 148.4)	105	250.4 (204.7, 303.1)	1.77 (1.44, 2.16)	2,291	265.6 (254.8, 276.8)	146	544.9 (459.8, 641.3)	2.05 (1.72, 2.43)	2,227	522.1 (500.6, 544.2)	82	690.4 (549.1, 857.1)	1.32 (1.05, 1.65)
0.00 - 4.71	4,629	87.8 (85.3, 90.5)	227	177.9 (154.5, 203.7)	2.03 (1.75, 2.33)	870	20.4 (19.1, 21.8)	58	60.9 (46.2, 78.7)	2.99 (2.25, 3.90)	1,063	128.4 (120.8, 136.3)	78	367.6 (290.6, 458.8)	2.86 (2.25, 3.61)	1,343	245.4 (232.4, 259.0)	57	465.0 (350.8, 604.8)	1.89 (1.42, 2.48)	1,353	527.9 (500.2, 556.8)	34	688.3 (476.7, 961.9)	1.30 (0.90, 1.83)
P-trend					0.25					0.03					0.1					0.47					0.52
Bachelor's degree (%)
0.00 - 28.45	3,130	102.3 (98.7, 106.0)	263	195.7 (171.9, 221.9)	1.91 (1.67, 2.18)	527	28.1 (25.8, 30.6)	60	61.6 (47.0, 79.3)	2.19 (1.65, 2.87)	723	155.4 (144.3, 167.2)	79	366.7 (290.3, 457.0)	2.36 (1.85, 2.98)	1,031	296.3 (278.4, 315.0)	84	608.4 (484.4, 754.6)	2.05 (1.62, 2.57)	849	539.2 (503.5, 576.7)	40	749.0 (535.0, 1,020.2)	1.39 (0.99, 1.91)
28.46 - 37.97	8,408	98.7 (96.6, 100.9)	535	171.9 (157.3, 187.5)	1.74 (1.59, 1.90)	1,448	27.6 (26.2, 29.0)	141	67.7 (57.0, 79.9)	2.46 (2.05, 2.92)	1,886	144.7 (138.2, 151.4)	135	267.4 (224.2, 316.6)	1.85 (1.54, 2.20)	2,590	277.3 (266.7, 288.3)	166	516.7 (440.7, 602.0)	1.86 (1.58, 2.18)	2,484	538.7 (517.7, 560.3)	93	639.3 (516.0, 783.3)	1.19 (0.95, 1.46)
37.98 - 78.70	9,930	88.0 (86.3, 89.8)	275	191.2 (168.4, 216.2)	2.17 (1.91, 2.46)	1,767	21.4 (20.4, 22.4)	67	61.9 (47.9, 78.6)	2.89 (2.23, 3.69)	2,277	132.4 (127.0, 138.0)	73	287.8 (225.6, 361.9)	2.17 (1.70, 2.74)	2,961	251.1 (242.1, 260.4)	83	582.6 (462.7, 724.1)	2.32 (1.84, 2.89)	2,925	503.4 (485.3, 522.0)	52	867.2 (647.6, 1,137.2)	1.72 (1.28, 2.27)
P-trend					0.1					0.03					0.61					0.37					0.25
Median income (USD)
17,110 - 61,560	2,287	98.3 (94.2, 102.5)	125	159.2 (131.4, 191.0)	1.62 (1.33, 1.95)	420	26.1 (23.6, 28.7)	27	47.4 (31.2, 68.9)	1.82 (1.18, 2.68)	536	148.5 (136.2, 161.7)	44	359.2 (261.0, 482.4)	2.42 (1.74, 3.29)	753	295.1 (274.3, 317.1)	38	480.7 (339.1, 661.9)	1.63 (1.14, 2.26)	578	514.8 (473.6, 558.5)	16	541.5 (309.3, 880.8)	1.05 (0.60, 1.73)
61,570 - 76,310	5,806	95.1 (92.6, 97.7)	260	176.0 (154.4, 199.5)	1.85 (1.62, 2.10)	1,108	26.2 (24.7, 27.8)	62	56.8 (43.5, 72.8)	2.17 (1.65, 2.80)	1,363	142.6 (135.1, 150.3)	64	262.1 (201.8, 334.7)	1.84 (1.41, 2.36)	1,740	260.2 (248.0, 272.8)	87	564.8 (451.3, 698.0)	2.17 (1.73, 2.70)	1,595	527.8 (502.2, 554.4)	47	762.7 (560.4, 1,014.5)	1.45 (1.06, 1.93)
76,320 - 156,820	13,375	92.4 (90.8, 94.0)	688	188.5 (174.4, 203.5)	2.04 (1.88, 2.21)	2,214	23.2 (22.2, 24.2)	179	71.9 (61.7, 83.3)	3.10 (2.64, 3.61)	2,987	137.6 (132.7, 142.6)	179	294.5 (253.0, 341.0)	2.14 (1.83, 2.49)	4,089	266.0 (257.9, 274.3)	208	566.0 (491.3, 648.9)	2.13 (1.84, 2.45)	4,085	520.2 (504.3, 536.4)	122	725.6 (602.6, 866.4)	1.40 (1.16, 1.67)
P-trend					0.4					0.02					0.82					0.26					0.89
Population density (people)
<250,000	1,309	98.8 (93.4, 104.4)	158	146.8 (124.3, 172.2)	1.49 (1.25, 1.76)	223	25.7 (22.4, 29.3)	27	39.9 (26.2, 57.9)	1.55 (1.00, 2.31)	303	148.0 (131.8, 165.7)	39	225.9 (160.5, 309.0)	1.53 (1.06, 2.14)	411	278.0 (251.6, 306.4)	56	483.9 (364.8, 629.6)	1.74 (1.29, 2.31)	372	553.5 (498.7, 612.8)	36	688.0 (481.9, 952.5)	1.24 (0.86, 1.75)
250,000 - 1 million	3,156	94.0 (90.7, 97.4)	335	175.9 (157.2, 196.3)	1.87 (1.66, 2.10)	499	23.7 (21.6, 25.8)	97	76.7 (62.1, 93.6)	3.24 (2.58, 4.04)	668	134.8 (124.7, 145.5)	79	264.0 (208.9, 329.0)	1.96 (1.53, 2.48)	1,061	287.9 (270.7, 305.8)	109	542.9 (445.4, 655.4)	1.89 (1.53, 2.30)	928	512.4 (480.0, 546.5)	50	569.7 (422.9, 751.1)	1.11 (0.82, 1.48)
>1 million	17,003	93.4 (91.9, 94.8)	580	198.8 (182.2, 216.3)	2.13 (1.95, 2.32)	3,020	24.3 (23.5, 25.2)	144	65.9 (55.5, 77.6)	2.71 (2.27, 3.20)	3,915	140.4 (136.0, 144.9)	169	337.0 (288.1, 391.8)	2.40 (2.05, 2.80)	5,110	262.8 (255.6, 270.1)	168	589.6 (503.0, 686.9)	2.24 (1.91, 2.62)	4,958	521.0 (506.6, 535.8)	99	834.2 (677.9, 1,015.7)	1.60 (1.30, 1.95)
P-trend					<0.001					0.22					0.01					0.05					0.11
	Male
Age at death	Overall					20-54 years					55-64 years					65-74 years					75-84 years
Attribute	Asian American		Pacific Islander		Pacific Islander vs. Asian American	Asian American		Pacific Islander		Pacific Islander vs. Asian American	Asian American		Pacific Islander		Pacific Islander vs. Asian American	Asian American		Pacific Islander		Pacific Islander vs. Asian American	Asian American		Pacific Islander		Pacific Islander vs. Asian American
	No.	ASMR (95% CI)	No.	ASMR (95% CI)	MRR (95% CI)	No.	ASMR (95% CI)	No.	ASMR (95% CI)	MRR (95% CI)	No.	ASMR (95% CI)	No.	ASMR (95% CI)	MRR (95% CI)	No.	ASMR (95% CI)	No.	ASMR (95% CI)	MRR (95% CI)	No.	ASMR (95% CI)	No.	ASMR (95% CI)	MRR (95% CI)
Unemployed (%)
5.88 - 32.42	9,730	127.7 (125.1, 130.3)	341	187.6 (167.2, 209.6)	1.47 (1.31, 1.64)	1,232	24.5 (23.1, 25.9)	66	47.7 (36.8, 60.6)	1.95 (1.50, 2.50)	2,169	180.3 (172.7, 188.0)	85	263.8 (210.7, 326.3)	1.46 (1.16, 1.82)	3,176	382.5 (369.2, 396.1)	114	584.8 (481.6, 703.4)	1.53 (1.26, 1.85)	3,153	800.2 (772.5, 828.7)	76	1,012.7 (797.5, 1,268.3)	1.27 (0.99, 1.59)
4.72 - 5.87	7,820	121.7 (119.0, 124.5)	465	190.7 (173.1, 209.5)	1.57 (1.42, 1.73)	1,001	21.4 (20.1, 22.7)	96	52.0 (42.1, 63.6)	2.43 (1.95, 3.01)	1,689	167.0 (159.1, 175.1)	138	338.6 (284.4, 400.0)	2.03 (1.69, 2.41)	2,568	381.0 (366.4, 396.1)	143	596.8 (502.7, 703.4)	1.57 (1.31, 1.86)	2,562	769.3 (739.8, 799.7)	88	849.5 (680.9, 1,047.2)	1.10 (0.88, 1.37)
0.00 - 4.71	4,710	111.9 (108.6, 115.2)	198	170.5 (145.9, 197.8)	1.52 (1.30, 1.77)	693	17.8 (16.5, 19.2)	44	44.2 (32.0, 59.3)	2.48 (1.78, 3.37)	1,081	156.1 (146.9, 165.7)	67	337.2 (261.3, 428.2)	2.16 (1.66, 2.77)	1,471	347.6 (329.9, 365.9)	54	471.0 (353.0, 616.0)	1.36 (1.01, 1.78)	1,465	726.7 (689.9, 764.9)	33	810.0 (556.9, 1,139.0)	1.11 (0.76, 1.57)
					0.12					0.14					0.01					0.72					0.44
Bachelor's degree (%)
0.00 - 28.45	2,728	121.4 (116.8, 126.1)	231	187.6 (162.8, 214.8)	1.55 (1.33, 1.78)	380	24.5 (22.1, 27.1)	51	50.2 (37.3, 66.0)	2.05 (1.50, 2.75)	643	180.3 (166.6, 194.8)	72	347.5 (271.9, 437.7)	1.93 (1.49, 2.46)	882	361.3 (337.7, 386.0)	68	552.9 (428.8, 701.6)	1.53 (1.18, 1.96)	823	732.6 (683.3, 784.4)	40	868.1 (619.7, 1,182.9)	1.19 (0.84, 1.63)
28.46 - 37.97	8,886	130.9 (128.2, 133.7)	542	185.0 (169.2, 201.9)	1.41 (1.29, 1.55)	1,112	24.4 (23.0, 25.9)	106	48.9 (40.0, 59.2)	2.00 (1.62, 2.45)	1,946	180.5 (172.5, 188.7)	152	310.7 (263.2, 364.2)	1.72 (1.45, 2.03)	2,967	404.1 (389.6, 419.0)	172	572.2 (489.4, 664.9)	1.42 (1.21, 1.65)	2,861	818.7 (789.0, 849.3)	112	886.2 (729.3, 1,067.2)	1.08 (0.89, 1.31)
37.98 - 78.70	10,646	115.3 (113.1, 117.6)	231	182.8 (158.5, 209.6)	1.59 (1.37, 1.82)	1,434	19.1 (18.1, 20.1)	49	46.6 (34.4, 61.7)	2.44 (1.79, 3.24)	2,350	159.6 (153.2, 166.2)	66	283.4 (219.1, 360.5)	1.78 (1.37, 2.27)	3,366	354.6 (342.7, 366.9)	71	563.7 (439.2, 712.4)	1.59 (1.24, 2.01)	3,496	748.5 (723.9, 773.7)	45	943.6 (688.0, 1,262.8)	1.26 (0.92, 1.69)
					0.34					0.26					0.77					0.46					0.60
Median income (USD)
17,110 - 61,560	1,965	110.6 (105.6, 115.7)	108	155.2 (125.7, 189.2)	1.40 (1.13, 1.72)	318	22.9 (20.4, 25.6)	21	34.8 (21.3, 53.3)	1.52 (0.92, 2.37)	495	174.2 (159.2, 190.3)	37	327.3 (230.4, 451.2)	1.88 (1.31, 2.63)	631	345.0 (318.4, 373.2)	33	490.0 (336.6, 688.8)	1.42 (0.97, 2.02)	521	618.1 (566.2, 673.6)	17	668.9 (389.5, 1,071.2)	1.08 (0.63, 1.75)
61,570 - 76,310	6,131	123.8 (120.6, 127.0)	263	191.1 (167.3, 217.2)	1.54 (1.35, 1.76)	891	23.9 (22.4, 25.6)	58	51.7 (39.2, 66.8)	2.16 (1.62, 2.82)	1,412	175.7 (166.6, 185.1)	75	310.5 (244.2, 389.4)	1.77 (1.38, 2.23)	1,935	364.7 (348.6, 381.5)	75	516.3 (405.2, 648.4)	1.42 (1.11, 1.79)	1,893	780.6 (745.8, 816.6)	55	1,032.7 (776.1, 1,347.9)	1.32 (0.99, 1.73)
76,320 - 156,820	14,164	122.4 (120.4, 124.5)	633	189.1 (174.1, 205.0)	1.54 (1.42, 1.68)	1,717	20.2 (19.3, 21.2)	127	50.8 (42.3, 60.5)	2.51 (2.08, 3.01)	3,032	166.6 (160.7, 172.6)	178	309.8 (265.9, 358.8)	1.86 (1.59, 2.16)	4,649	382.9 (371.9, 394.1)	203	602.4 (521.9, 691.7)	1.57 (1.36, 1.81)	4,766	791.6 (769.2, 814.4)	125	886.1 (737.4, 1,056.1)	1.12 (0.93, 1.34)
					0.41					0.79					0.93					0.41					0.12
Population density (people)
<250,000	1,015	105.1 (98.6, 111.9)	174	163.1 (138.9, 190.2)	1.55 (1.31, 1.83)	144	19.8 (16.7, 23.3)	35	46.2 (32.1, 64.3)	2.33 (1.56, 3.40)	266	174.3 (154.0, 196.6)	53	299.5 (224.3, 392.1)	1.72 (1.25, 2.32)	321	315.5 (281.7, 352.1)	49	440.1 (324.8, 583.1)	1.40 (1.01, 1.89)	284	610.7 (541.7, 686.1)	37	792.1 (557.3, 1,093.5)	1.30 (0.89, 1.83)
250,000 - 1 million	3,169	124.3 (119.9, 128.8)	352	192.6 (172.4, 214.4)	1.55 (1.38, 1.74)	386	21.3 (19.3, 23.6)	77	56.3 (44.3, 70.4)	2.64 (2.03, 3.38)	675	169.5 (156.9, 182.8)	99	338.0 (274.7, 411.5)	1.99 (1.60, 2.47)	1,084	399.7 (376.1, 424.3)	111	614.9 (505.3, 741.0)	1.54 (1.25, 1.87)	1,024	777.5 (730.6, 826.6)	65	806.1 (622.0, 1,027.6)	1.04 (0.79, 1.33)
>1 million	18,076	122.4 (120.6, 124.2)	478	191.6 (173.6, 211.0)	1.57 (1.42, 1.73)	2,396	21.6 (20.8, 22.5)	94	44.6 (36.0, 54.6)	2.06 (1.66, 2.54)	3,998	169.6 (164.4, 175.0)	138	299.6 (251.7, 353.9)	1.77 (1.48, 2.09)	5,810	373.8 (364.2, 383.5)	151	586.3 (496.0, 688.3)	1.57 (1.32, 1.85)	5,872	782.5 (762.6, 802.8)	95	1,038.3 (839.1, 1,270.6)	1.33 (1.07, 1.63)
P-trend					0.92					0.65					0.82					0.39					0.68
Mortality rates are over 2018-2020 and age-standardized to the 2000 United States standard population.
ASMR = Age-standardized mortality rate; CI = confidence interval; MRR = mortality rate ratio.

## Sheet: eTable 5
eTable 5. Heart Disease Mortality Rates, Rate Ratios, and 95% CIs for Non-Hispanic Asian American and Non-Hispanic Pacific Islander Individuals Overall and by Age Group
	Female
Age at death	Overall					20-54 years					55-64 years					65-74 years					75-84 years
Attribute	Asian American		Pacific Islander		Pacific Islander vs. Asian American	Asian American		Pacific Islander		Pacific Islander vs. Asian American	Asian American		Pacific Islander		Pacific Islander vs. Asian American	Asian American		Pacific Islander		Pacific Islander vs. Asian American	Asian American		Pacific Islander		Pacific Islander vs. Asian American
	No.	ASMR (95% CI)	No.	ASMR (95% CI)	MRR (95% CI)	No.	ASMR (95% CI)	No.	ASMR (95% CI)	MRR (95% CI)	No.	ASMR (95% CI)	No.	ASMR (95% CI)	MRR (95% CI)	No.	ASMR (95% CI)	No.	ASMR (95% CI)	MRR (95% CI)	No.	ASMR (95% CI)	No.	ASMR (95% CI)	MRR (95% CI)
Unemployed (%)
5.88 - 32.42	4,850	53.5 (52.0, 55.0)	289	148.2 (131.1, 166.8)	2.77 (2.44, 3.13)	308	5.3 (4.7, 5.9)	58	41.9 (31.8, 54.2)	7.93 (5.87, 10.52)	537	36.5 (33.4, 39.7)	65	190.0 (146.6, 242.2)	5.21 (3.96, 6.75)	1,372	132.5 (125.5, 139.7)	95	465.4 (376.0, 569.4)	3.51 (2.82, 4.33)	2,633	507.3 (488.1, 527.0)	71	783.3 (611.8, 988.1)	1.54 (1.20, 1.95)
4.72 - 5.87	3,143	42.0 (40.5, 43.5)	350	142.2 (127.3, 158.3)	3.39 (3.01, 3.79)	205	3.9 (3.4, 4.4)	74	40.2 (31.5, 50.5)	10.36 (7.82, 13.59)	362	29.7 (26.8, 33.0)	76	180.6 (142.2, 226.1)	6.07 (4.67, 7.80)	824	97.0 (90.5, 103.9)	97	369.3 (299.2, 450.8)	3.81 (3.05, 4.71)	1,752	409.4 (390.5, 429.0)	103	869.4 (709.6, 1,054.5)	2.12 (1.72, 2.59)
0.00 - 4.71	1,807	38.5 (36.7, 40.3)	177	152.3 (129.6, 177.5)	3.96 (3.34, 4.65)	138	3.2 (2.7, 3.8)	45	45.6 (33.1, 61.0)	14.21 (9.89, 20.04)	209	25.1 (21.8, 28.8)	37	174.2 (122.6, 240.1)	6.93 (4.75, 9.87)	491	91.8 (83.8, 100.3)	53	455.9 (340.2, 598.1)	4.97 (3.65, 6.62)	969	379.1 (355.6, 403.7)	42	851.0 (613.4, 1,150.4)	2.25 (1.61, 3.06)
P-trend					<0.001					0.14					0.18					0.05					0.03
Bachelor's degree (%)
0.00 - 28.45	1,735	60.7 (57.8, 63.6)	214	170.8 (147.8, 196.3)	2.82 (2.42, 3.26)	134	7.2 (6.0, 8.5)	43	44.5 (32.1, 59.9)	6.21 (4.29, 8.81)	216	45.9 (40.0, 52.5)	48	222.9 (164.3, 295.5)	4.85 (3.47, 6.66)	522	153.0 (140.1, 166.8)	76	573.7 (451.2, 718.8)	3.75 (2.90, 4.78)	863	549.0 (513.0, 586.9)	47	883.7 (649.2, 1,175.3)	1.61 (1.17, 2.16)
28.46 - 37.97	4,087	50.5 (48.9, 52.0)	431	146.0 (132.2, 160.8)	2.89 (2.61, 3.20)	274	5.2 (4.6, 5.9)	90	42.1 (33.8, 51.8)	8.06 (6.27, 10.26)	488	37.0 (33.8, 40.4)	97	191.0 (154.9, 233.1)	5.17 (4.11, 6.44)	1,129	122.5 (115.5, 129.9)	110	344.9 (283.2, 416.0)	2.81 (2.29, 3.43)	2,196	474.4 (454.8, 494.7)	134	923.0 (773.3, 1,093.2)	1.95 (1.62, 2.32)
37.98 - 78.70	3,978	38.8 (37.6, 40.0)	171	125.2 (106.5, 146.1)	3.23 (2.74, 3.78)	243	2.9 (2.6, 3.3)	44	40.2 (29.1, 54.0)	13.69 (9.68, 18.94)	404	23.3 (21.1, 25.7)	33	130.7 (89.9, 183.5)	5.60 (3.80, 8.00)	1,036	89.5 (84.1, 95.1)	59	449.7 (341.4, 580.9)	5.03 (3.79, 6.54)	2,295	393.6 (377.6, 410.0)	35	583.4 (406.4, 811.4)	1.48 (1.03, 2.07)
P-trend					0.33					0.001					0.41					0.22					0.85
Median income (USD)
17,110 - 61,560	1,223	58.2 (54.9, 61.6)	124	171.5 (141.4, 205.9)	2.95 (2.41, 3.57)	106	6.6 (5.4, 8.0)	32	59.6 (40.6, 84.0)	9.00 (5.85, 13.45)	171	47.4 (40.5, 55.1)	34	276.3 (191.3, 386.3)	5.83 (3.91, 8.47)	349	138.5 (124.3, 153.9)	35	462.9 (321.4, 645.1)	3.34 (2.28, 4.75)	597	535.0 (492.9, 579.7)	23	784.8 (497.2, 1,178.7)	1.47 (0.92, 2.22)
61,570 - 76,310	2,936	52.9 (51.0, 54.9)	195	138.4 (118.9, 160.1)	2.61 (2.24, 3.04)	206	4.9 (4.2, 5.6)	36	32.9 (23.0, 45.5)	6.77 (4.61, 9.68)	344	35.4 (31.7, 39.3)	46	186.9 (136.8, 249.4)	5.28 (3.80, 7.21)	859	131.7 (123.0, 140.8)	65	433.1 (333.4, 552.8)	3.29 (2.51, 4.24)	1,527	507.0 (481.9, 533.1)	48	786.3 (579.7, 1,042.6)	1.55 (1.14, 2.07)
76,320 - 156,820	5,641	41.4 (40.3, 42.5)	497	144.5 (131.8, 158.2)	3.49 (3.17, 3.83)	339	3.5 (3.2, 3.9)	109	42.5 (34.8, 51.3)	11.97 (9.55, 14.91)	593	27.1 (24.9, 29.4)	98	161.5 (131.1, 196.8)	5.96 (4.76, 7.39)	1,479	97.5 (92.6, 102.6)	145	406.6 (342.8, 478.8)	4.17 (3.49, 4.95)	3,230	408.7 (394.7, 423.1)	145	862.5 (727.8, 1,014.8)	2.11 (1.77, 2.49)
P-trend					0.14					0.49					0.84					0.12					0.29
Population density (people)
<250,000	634	51.6 (47.6, 55.8)	120	114.5 (94.5, 137.5)	2.22 (1.80, 2.72)	32	3.7 (2.5, 5.2)	21	30.5 (18.8, 46.5)	8.19 (4.48, 14.63)	81	38.6 (30.7, 48.1)	29	165.7 (110.8, 238.3)	4.29 (2.70, 6.64)	193	134.0 (115.7, 154.5)	35	306.5 (212.9, 427.0)	2.29 (1.54, 3.30)	328	488.2 (436.8, 544.0)	35	668.6 (465.7, 929.8)	1.37 (0.94, 1.94)
250,000 - 1 million	1,534	48.2 (45.7, 50.7)	258	144.9 (127.3, 164.2)	3.01 (2.62, 3.44)	138	6.5 (5.5, 7.7)	55	42.7 (32.1, 55.5)	6.56 (4.70, 9.03)	194	38.7 (33.5, 44.6)	53	176.4 (132.1, 230.8)	4.55 (3.29, 6.20)	419	115.2 (104.4, 126.9)	70	356.1 (277.3, 450.2)	3.09 (2.36, 3.99)	783	431.7 (402.0, 463.1)	80	911.6 (722.9, 1,134.6)	2.11 (1.66, 2.66)
>1 million	7,632	45.3 (44.3, 46.4)	438	160.2 (144.9, 176.5)	3.53 (3.19, 3.91)	481	3.9 (3.5, 4.2)	101	45.6 (37.1, 55.4)	11.77 (9.39, 14.62)	833	29.6 (27.6, 31.7)	96	191.5 (155.1, 233.9)	6.46 (5.18, 7.99)	2,075	108.5 (103.8, 113.2)	140	513.6 (431.4, 606.8)	4.74 (3.96, 5.63)	4,243	444.6 (431.3, 458.2)	101	854.7 (696.2, 1,038.7)	1.92 (1.56, 2.34)
P-trend					<0.001					0.18					0.07					<0.001					0.24
	Male
Age at death	Overall					20-54 years					55-64 years					65-74 years					75-84 years
Attribute	Asian American		Pacific Islander		Pacific Islander vs. Asian American	Asian American		Pacific Islander		Pacific Islander vs. Asian American	Asian American		Pacific Islander		Pacific Islander vs. Asian American	Asian American		Pacific Islander		Pacific Islander vs. Asian American	Asian American		Pacific Islander		Pacific Islander vs. Asian American
	No.	ASMR (95% CI)	No.	ASMR (95% CI)	MRR (95% CI)	No.	ASMR (95% CI)	No.	ASMR (95% CI)	MRR (95% CI)	No.	ASMR (95% CI)	No.	ASMR (95% CI)	MRR (95% CI)	No.	ASMR (95% CI)	No.	ASMR (95% CI)	MRR (95% CI)	No.	ASMR (95% CI)	No.	ASMR (95% CI)	MRR (95% CI)
Unemployed (%)
5.88 - 32.42	8,711	117.4 (114.9, 120.0)	569	298.8 (273.7, 325.6)	2.54 (2.32, 2.78)	1,253	25.1 (23.7, 26.5)	154	110.4 (93.5, 129.3)	4.40 (3.69, 5.21)	1,719	143.1 (136.4, 150.1)	144	449.1 (378.7, 528.9)	3.14 (2.63, 3.72)	2,478	298.9 (287.2, 311.0)	182	911.8 (783.1, 1,055.5)	3.05 (2.61, 3.55)	3,261	828.8 (800.6, 857.8)	89	1,203.3 (965.9, 1,481.4)	1.45 (1.16, 1.79)
4.72 - 5.87	5,903	93.4 (91.0, 95.9)	559	229.0 (209.7, 249.4)	2.45 (2.24, 2.68)	892	19.1 (17.9, 20.4)	157	84.3 (71.6, 98.7)	4.41 (3.70, 5.24)	1,156	114.5 (108.0, 121.4)	131	322.0 (269.2, 382.1)	2.81 (2.33, 3.37)	1,706	252.9 (241.0, 265.3)	176	728.8 (624.7, 845.2)	2.88 (2.45, 3.37)	2,149	645.4 (618.4, 673.3)	95	922.9 (746.3, 1,128.8)	1.43 (1.15, 1.76)
0.00 - 4.71	3,332	80.7 (77.9, 83.6)	298	247.8 (218.5, 279.8)	3.07 (2.69, 3.49)	622	16.2 (14.9, 17.5)	96	93.2 (75.3, 113.9)	5.75 (4.58, 7.15)	636	91.8 (84.8, 99.2)	92	463.0 (373.2, 567.8)	5.04 (4.01, 6.28)	915	217.9 (204.0, 232.6)	67	585.5 (452.7, 745.0)	2.69 (2.06, 3.45)	1,159	575.5 (542.8, 609.6)	43	1,054.5 (762.3, 1,422.0)	1.83 (1.32, 2.49)
P-trend					0.02					0.12					0.006					0.42					0.29
Bachelor's degree (%)
0.00 - 28.45	2,818	128.4 (123.6, 133.4)	349	282.2 (251.8, 315.1)	2.20 (1.95, 2.47)	517	33.4 (30.6, 36.4)	100	97.2 (79.0, 118.3)	2.91 (2.32, 3.61)	602	169.4 (156.1, 183.5)	86	416.8 (333.3, 514.7)	2.46 (1.94, 3.09)	777	319.1 (297.0, 342.5)	104	829.5 (677.1, 1,006.1)	2.60 (2.10, 3.20)	922	826.5 (773.9, 881.6)	59	1,274.7 (969.8, 1,645.3)	1.54 (1.16, 2.01)
28.46 - 37.97	7,331	110.6 (108.0, 113.2)	707	234.8 (217.2, 253.4)	2.12 (1.96, 2.30)	1,049	23.2 (21.8, 24.7)	201	91.8 (79.5, 105.5)	3.95 (3.38, 4.61)	1,441	133.6 (126.8, 140.7)	183	375.0 (322.6, 433.5)	2.81 (2.39, 3.28)	2,167	295.7 (283.3, 308.5)	218	711.6 (619.8, 813.3)	2.41 (2.08, 2.77)	2,674	766.2 (737.4, 795.8)	105	852.2 (696.5, 1,032.3)	1.11 (0.91, 1.35)
37.98 - 78.70	7,797	86.4 (84.5, 88.4)	370	286.9 (256.7, 319.6)	3.32 (2.96, 3.71)	1,201	16.1 (15.2, 17.1)	106	99.7 (81.5, 120.6)	6.17 (5.00, 7.54)	1,468	99.8 (94.8, 105.1)	98	420.9 (341.7, 513.0)	4.22 (3.40, 5.18)	2,155	227.3 (217.7, 237.1)	103	831.7 (677.6, 1,010.2)	3.66 (2.97, 4.47)	2,973	636.1 (613.4, 659.4)	63	1,310.3 (1,006.5, 1,676.8)	2.06 (1.58, 2.64)
P-trend					<0.001					<0.001					<0.001					0.01					0.11
Median income (USD)
17,110 - 61,560	2,013	117.1 (111.9, 122.5)	164	222.1 (187.9, 260.7)	1.90 (1.59, 2.24)	383	27.5 (24.8, 30.4)	54	88.8 (66.3, 116.1)	3.23 (2.37, 4.32)	428	150.4 (136.5, 165.4)	41	363.9 (261.1, 493.6)	2.42 (1.71, 3.34)	544	299.1 (274.4, 325.5)	52	742.0 (553.2, 974.7)	2.48 (1.83, 3.31)	658	783.6 (724.8, 845.9)	17	666.5 (388.2, 1,067.6)	0.85 (0.49, 1.37)
61,570 - 76,310	5,324	110.2 (107.1, 113.2)	372	267.2 (239.1, 297.6)	2.43 (2.16, 2.71)	817	22.1 (20.6, 23.7)	109	95.7 (78.4, 115.4)	4.32 (3.50, 5.29)	1,103	137.4 (129.4, 145.7)	83	346.5 (275.9, 429.6)	2.52 (1.99, 3.16)	1,538	290.3 (275.9, 305.3)	119	829.2 (685.8, 993.6)	2.86 (2.35, 3.45)	1,866	772.4 (737.8, 808.3)	61	1,196.5 (913.1, 1,539.9)	1.55 (1.18, 2.00)
76,320 - 156,820	10,609	93.6 (91.8, 95.5)	890	259.9 (242.5, 278.3)	2.78 (2.58, 2.98)	1,567	18.6 (17.7, 19.5)	244	95.8 (84.1, 108.7)	5.16 (4.49, 5.91)	1,980	109.0 (104.2, 113.9)	243	422.9 (371.3, 479.5)	3.88 (3.38, 4.44)	3,017	248.8 (240.0, 257.9)	254	742.9 (653.9, 840.7)	2.99 (2.61, 3.40)	4,045	671.3 (650.8, 692.3)	149	1,060.1 (896.5, 1,244.9)	1.58 (1.33, 1.86)
P-trend					<0.001					0.001					<0.001					0.24					0.37
Population density (people)
<250,000	962	103.4 (96.8, 110.3)	214	195.6 (169.5, 224.4)	1.89 (1.62, 2.20)	162	22.7 (19.3, 26.4)	59	78.9 (59.9, 101.8)	3.48 (2.54, 4.72)	196	127.2 (110.0, 146.3)	53	305.0 (228.4, 399.2)	2.40 (1.74, 3.27)	276	271.4 (240.1, 305.6)	74	658.7 (516.3, 828.5)	2.43 (1.85, 3.15)	328	709.0 (634.3, 790.1)	28	600.0 (398.4, 868.9)	0.85 (0.55, 1.25)
250,000 - 1 million	2,806	111.5 (107.4, 115.8)	429	231.8 (209.8, 255.4)	2.08 (1.87, 2.31)	483	26.7 (24.4, 29.2)	120	87.2 (72.2, 104.3)	3.26 (2.64, 3.99)	573	144.1 (132.5, 156.4)	108	368.5 (302.3, 444.9)	2.56 (2.06, 3.15)	799	294.2 (274.1, 315.4)	136	751.5 (630.0, 889.7)	2.55 (2.11, 3.07)	951	723.6 (678.3, 771.1)	65	811.8 (626.4, 1,034.8)	1.12 (0.86, 1.44)
>1 million	14,178	98.3 (96.6, 99.9)	783	303.7 (281.2, 327.3)	3.09 (2.86, 3.34)	2,122	19.3 (18.5, 20.1)	228	105.8 (92.4, 120.5)	5.48 (4.76, 6.29)	2,742	116.5 (112.2, 121.0)	206	447.8 (388.7, 513.3)	3.84 (3.32, 4.43)	4,024	259.5 (251.5, 267.7)	215	818.4 (711.9, 936.2)	3.15 (2.73, 3.62)	5,290	705.2 (686.4, 724.5)	134	1,469.4 (1,229.9, 1,741.7)	2.08 (1.74, 2.48)
P-trend					<0.001					<0.001					<0.001					0.02					<0.001
Mortality rates are over 2018-2020 and age-standardized to the 2000 United States standard population.
ASMR = Age-standardized mortality rate; CI = confidence interval; MRR = mortality rate ratio.
